# Supplementary material for: Differential immune landscapes in appendicular versus axial skeleton
Source: PLoS One. 2022 Apr 27;17(4):e0267642. doi: 10.1371/journal.pone.0267642 (PMC9045623; doi:10.1371/journal.pone.0267642)
Supplement: S1 Data — (ZIP) [file pone.0267642.s005.zip]

Archive with 9 entries (8 files):
- Human/
- Human/Human_Long_Bone_1.zip
- Human/Human_Long_Bone_2.zip
- Human/Human_Spine_1-1.zip
- Human/Human_Spine_1-2.zip
- Human/Human_Spine_1-3.zip
- Human/Human_Spine_2-1.zip
- Human/Human_Spine_2-2.zip
- Human/Human_Spine_2-3.zip
