# Supplementary material for: Differential immune landscapes in appendicular versus axial skeleton
Source: PLoS One. 2022 Apr 27;17(4):e0267642. doi: 10.1371/journal.pone.0267642 (PMC9045623; doi:10.1371/journal.pone.0267642)
Supplement: S2 Data — (ZIP) [file pone.0267642.s006.zip]

Archive with 11 entries (10 files):
- Mouse/
- Mouse/Mouse_Long_Bone_1.zip
- Mouse/Mouse_Long_Bone_2.zip
- Mouse/Mouse_Long_Bone_3.zip
- Mouse/Mouse_Long_Bone_4.zip
- Mouse/Mouse_Long_Bone_5.zip
- Mouse/Mouse_Spine_1.zip
- Mouse/Mouse_Spine_2.zip
- Mouse/Mouse_Spine_3.zip
- Mouse/Mouse_Spine_4.zip
- Mouse/Mouse_Spine_5.zip
